# Supplementary material for: The Possible Role of Non-Structural Carbohydrates in the Regulation of Tree Hydraulics
Source: Int J Mol Sci. 2019 Dec 24;21(1):144. doi: 10.3390/ijms21010144 (PMC6981889; doi:10.3390/ijms21010144)
Supplement: Supplementary file 1 [file ijms-21-00144-s001.zip]

Archive with 1 entries (1 files):
- ijms-643902-supplementary.xlsx
