# Supplementary material for: The Possible Role of Non-Structural Carbohydrates in the Regulation of Tree Hydraulics
Source: Int J Mol Sci. 2019 Dec 24;21(1):144. doi: 10.3390/ijms21010144 (PMC6981889; doi:10.3390/ijms21010144)
Supplement: Supplementary file 1 [file ijms-21-00144-s001.zip › ijms-643902-supplementary.xlsx]

## Sheet: Data
Species	Recovery time	Tissue NSC	PLCC	PLCend	PLCrec	ΔPLCend	ΔPLCrec	PLCrec_%	Solublec	Solubleend	Solubleend/ Solublec	Starchc	Starchend	Starchend/ Starchc	TotNSCc	TotNSCend	TotNSCend/TotNSCc	ΔSolubleend	ΔStarchend	ΔTotNSCend	ΔSolublerec	ΔStarchrec	ΔTotrec	Solublerec	Starchrec	TotNSCrec	Solublerec/ Solubleend	Starchrec/ Starchend	TotNSCrec/TotNSCend
Picea abies	7 days	Wood	0	20	0	20	20	100	21.5	17.5	0.813953	0.75	0.35	0.466667	22.25	17.85	0.802247	-4	-0.4	-4.4	-8	-0.3	-8.3	9.5	0.05	9.55	0.542857	0.142857	0.535014
Picea abies	7 days	Bark	0	20	0	20	20	100	92	92	1	12	1	0.0833333	104	93	0.894231	0	-11	-11	10	4	14	102	5	107	1.1087	5	1.15054
Fagus sylvatica	7 days	Wood	30	85	90	55	-5		105	64	0.609524	46	3	0.0652174	151	67	0.443709	-41	-43	-84	-34	16	-18	30	19	49	0.46875	6.33333	0.731343
Fagus sylvatica	7 days	Bark	30	85	90	55	-5		115	84	0.730435	46	1	0.0217391	161	85	0.52795	-31	-45	-76	-35	8	-27	49	9	58	0.583333	9	0.682353
Fraxinus ornus	1 day	Wood	57	78	70	21	8	10.2564	14	20.8	1.48571	35.9541	15.5	0.431105	49.9541	36.3	0.726667	6.8	-20.4541	-13.6541	-0.4	4.4	4	20.4	19.9	40.3	0.980769	1.28387	1.11019
Fraxinus ornus	1 day	Bark	57	78	70	21	8	10.2564	54.9	66.3	1.20765	164.041	68.6	0.418189	218.941	134.9	0.616149	11.4	-95.4407	-84.0407	8.7	7.1	15.8	75	75.7	150.7	1.13122	1.1035	1.11712
Fraxinus ornus	1 day	Wood	57	76	47	19	29	38.1579	19.5	23.2	1.18974	35.9541	33.2	0.923399	55.4541	56.4	1.01706	3.7	-2.75413	0.945872	-4	-6.4	-10.4	19.2	26.8	46	0.827586	0.807229	0.815603
Fraxinus ornus	1 day	Bark	57	76	47	19	29	38.1579	51.5	64.6	1.25437	164.041	124.1	0.75652	215.541	188.7	0.875473	13.1	-39.9407	-26.8407	3.2	-22.7	-19.5	67.8	101.4	169.2	1.04954	0.817083	0.896661
Hibiscus glaber	7 days	Wood	46	70	20	24	50	71.4286	NA	45	NA	NA	90	NA	NA	135	NA	NA	NA	NA	-30	70	40	15	160	175	0.333333	1.77778	1.2963
Ligustrum micranthum	7 days	Wood	1	32	4	31	28	87.5	NA	39.5	NA	NA	10	NA	NA	49.5	NA	NA	NA	NA	-7.5	45	37.5	32	55	87	0.810127	5.5	1.75758
Populus tremula x alba	7 days	Wood	27	80	32	53	48	60	2.5	2	0.8	13.2	1.7	0.128788	15.7	3.7	0.235669	-0.5	-11.5	-12	-1.4	2.3	0.9	0.6	4	4.6	0.3	2.35294	1.24324
Laurus nobilis	1 day	Bulk	NA	23	2.6	NA	20.4	88.6957	NA	6.8	NA	NA	16	NA	NA	22.8	NA	NA	NA	NA	0.1	-4	-3.9	6.9	12	18.9	1.01471	0.75	0.828947
Laurus nobilis	1 day	Bulk	NA	34	18	NA	16	47.0588	NA	4.2	NA	NA	40	NA	NA	44.2	NA	NA	NA	NA	-0.3	-12	-12.3	3.9	28	31.9	0.928571	0.7	0.721719
Laurus nobilis	7 days	Bulk	NA	34	4	NA	30	88.2353	NA	4.2	NA	NA	40	NA	NA	44.2	NA	NA	NA	NA	-0.7	1	0.3	3.5	41	44.5	0.833333	1.025	1.00679
Arbutus unedo	1h	Bulk	NA	45.05	15.53	NA	29.52	65.5272	NA	86.7558	NA	NA	6.3958	NA	NA	93.1516	NA	NA	NA	NA	-4.8	-2.1	-6.9	81.9558	4.2958	86.2516	0.944672	0.67166	0.925927
Ceratonia siliqua	1h	Bulk	NA	51.13	4.7	NA	46.43	90.8077	NA	121.047	NA	NA	183.109	NA	NA	304.155	NA	NA	NA	NA	-18.3	5.2	-13.1	102.747	188.309	291.055	0.848818	1.0284	0.95693
Cercis siliquastrum	1h	Bulk	NA	43.8111	20.2533	NA	23.5578	53.7712	NA	65.2024	NA	NA	115.772	NA	NA	180.974	NA	NA	NA	NA	-7	-18.7	-25.7	58.2024	97.0719	155.274	0.892642	0.838476	0.857991
Eucalyptus camaldulensis	1h	Bulk	NA	58.475	37.6167	NA	20.8583	35.6705	NA	81.9552	NA	NA	3.11276	NA	NA	85.0679	NA	NA	NA	NA	-16	11.4	-4.6	65.9552	14.5128	80.4679	0.804771	4.66234	0.945926
Laurus nobilis	1h	Bulk	NA	43.2375	14.84	NA	28.3975	65.6779	NA	71.6184	NA	NA	14.4285	NA	NA	86.0468	NA	NA	NA	NA	-10.3	4.2	-6.1	61.3184	18.6285	79.9468	0.856182	1.29109	0.929108
Morus alba	1h	Bulk	NA	47.9	20.6176	NA	27.2824	56.9569	NA	60.8074	NA	NA	142.153	NA	NA	202.96	NA	NA	NA	NA	-4.6	26.6	22	56.2074	168.753	224.96	0.924351	1.18712	1.1084
Myrtus communis	1h	Bulk	NA	49.825	16.1818	NA	33.6432	67.5227	NA	89.1717	NA	NA	6.73679	NA	NA	95.9085	NA	NA	NA	NA	-9.6	13.1	3.5	79.5717	19.8368	99.4085	0.892342	2.94455	1.03649
Nerium oleander	1h	Bulk	NA	56.4857	35.3862	NA	21.0995	37.3536	NA	83.3083	NA	NA	32.7859	NA	NA	116.094	NA	NA	NA	NA	13.6	-4.5	9.1	96.9083	28.2859	125.194	1.16325	0.862746	1.07838
Olea europea	1h	Bulk	NA	42.0889	12.2857	NA	29.8032	70.8101	NA	138.346	NA	NA	137.569	NA	NA	275.914	NA	NA	NA	NA	-35.1	-21.1	-56.2	103.246	116.469	219.714	0.746288	0.846622	0.796314
Phillyrea latifolia	1h	Bulk	NA	40.9467	26.2207	NA	14.726	35.9639	NA	145.703	NA	NA	14.6937	NA	NA	160.397	NA	NA	NA	NA	12.1	17.6	29.7	157.803	32.2937	190.097	1.08305	2.19779	1.18517
Pistacia lentiscus	1h	Bulk	NA	49.8043	34.81	NA	14.9943	30.1064	NA	51.1465	NA	NA	11.5032	NA	NA	62.6497	NA	NA	NA	NA	5.8	5.4	11.2	56.9465	16.9032	73.8497	1.1134	1.46943	1.17877
Quercus ilex	1h	Bulk	NA	42.8333	24.1667	NA	18.6667	43.5798	NA	99.432	NA	NA	2.87647	NA	NA	102.308	NA	NA	NA	NA	-1.5	-2.2	-3.7	97.932	0.676472	98.6084	0.984914	0.235174	0.963835
Quercus pubescens	5 days	Bulk	35	73	54	38	19	26.0274	3.3	6.9	2.09091	126.8	126.7	0.999211	130.1	133.6	1.0269	3.6	-0.1	3.5	NA	NA	NA	NA	NA		NA		NA
Prunus mahleb	5 days	Bulk	9	30	14	21	16	53.3333	2.8	4.4	1.57143	44.2	102.2	2.31222	47	106.6	2.26809	1.6	58	59.6	NA	NA	NA	NA	NA		NA		NA
Robinia pseudoacacia	5 days	Bulk	14	68	65	54	3	4.41176	9.7	3.3	0.340206	22.3	5.7	0.255605	32	9	0.28125	-6.4	-16.6	-23	NA	NA	NA	NA	NA		NA		NA
Ailanthus altissima	5 days	Bulk	18	62	22	44	40	64.5161	17.6	10.8	0.613636	79.7	43.7	0.548306	97.3	54.5	0.560123	-6.8	-36	-42.8	NA	NA	NA	NA	NA		NA		NA
Malus domestica var. Golden delicious	months	Wood	NA	70	8	NA	62	88.5714	NA	NA	NA	NA	10	NA	NA	NA	NA	NA	NA	NA	NA	-7	NA	NA	3		NA	30	NA
Malus domestica var. Golden delicious	months	Bark	NA	70	8	NA	62	88.5714	NA	NA	NA	NA	6	NA	NA	NA	NA	NA	NA	NA	NA	-5	NA	NA	1		NA	16.6667	NA
Picea abies	1 month	Bark	NA	43	0	NA	43	100	NA	NA	NA	NA	0.5	NA	NA	NA	NA	NA	NA	NA	NA	3.5	NA	NA	4		NA	800	NA
Picea abies	1 month	Wood	NA	43	0	NA	43	100	NA	NA	NA	NA	0	NA	NA	NA	NA	NA	NA	NA	NA	0	NA	NA	0		NA	NA	NA
Picea abies	3 months	Bark	NA	30	3	NA	27	90	NA	NA	NA	NA	9	NA	NA	NA	NA	NA	NA	NA	NA	-7.5	NA	NA	1.5		NA	16.6667	NA
Picea abies	3 months	Wood	NA	30	3	NA	27	90	NA	NA	NA	NA	0.5	NA	NA	NA	NA	NA	NA	NA	NA	0	NA	NA	0.5		NA	100	NA
Salix matsudana	6 h	Bark	NA	NA	NA	NA	NA	89	NA	34	NA	NA	62.5	NA	NA	96.5	NA	NA	NA	NA	NA	-5.5	NA	56	57	113	1.64706	0.912	1.17098
Salix matsudana	6 h	Wood	NA	NA	NA	NA	NA	89	NA	39	NA	NA	44.5	NA	NA	83.5	NA	NA	NA	NA	NA	-6	NA	51	38.5	89.5	1.30769	0.865169	1.07186
Pinus mugo	1 month	Bark	4	40	13	36	27	67.5	52	40	0.769231	0.5	0	0	52.5	40	0.761905	-12	-0.5	-12.5	-8	21	13	32	21	53	0.8	NA	1.325
Pinus mugo	1 month	Wood	4	40	13	36	27	67.5	26	12	0.461538	1	0	0	27	12	0.444444	-14	-1	-15	6	9	15	18	9	27	1.5	NA	2.25

## Sheet: Legend
Parameter	Unit	Description
PLCC	%	PLC of controls
PLCend	%	PLC at the end of drought
PLCrec	%	PLC at recovery
ΔPLCend	%	PLCend - PLCC
ΔPLCrec	%	PLCend - PLCrec
PLCrec_%	%	(PLCend - PLCrec)/ PLCend * 100
Solublec	mg g-1	Soluble sugar content in control non-stressed plants
Solubleend	mg g-1	Soluble sugar content at the end of drought/winter stress
Solublerec	mg g-1	Soluble sugar content at recovery
Starchc	mg g-1	Starch content in control non-stressed plants
Starchend	mg g-1	Soluble sugar content at the end of drought/winter stress
Starchrec	mg g-1	Starch content at recovery
TotNSCc	mg g-1	Total NSC content in control non-stressed plants
TotNSCend	mg g-1	Total NSC content at the end of drought/winter stress
TotNSCrec	mg g-1	Total NSC content at recovery
ΔSolubleend	mg g-1	SSend - SSc
ΔStarchend	mg g-1	Stend - Stc
ΔTotNSCend	mg g-1	TotNSCend - TotNSCc
Solubleend/ Solublec	/
Starchend/ Starchc	/
TotNSCend/TotNSCc	/
ΔSolublerec	mg g-1	SSrec - SSend
ΔStarchrec	mg g-1	Strec – Stend
ΔTotrec	mg g-1	TotNSCrec – TotNSCend
Solublerec/ Solubleend	/
Starchrec/ Starchend	/
TotNSCrec/TotNSCend	/
Tissue NSC	/	Tissue in which NSCs were measured
